# Supplementary material for: Hepatocyte mitochondria-derived danger signals directly activate hepatic stellate cells and drive progression of liver fibrosis
Source: Nat Commun. 2020 May 12;11:2362. doi: 10.1038/s41467-020-16092-0 (PMC7217909; doi:10.1038/s41467-020-16092-0)
Supplement: Supplementary file 4 — Source Data [file 41467_2020_16092_MOESM4_ESM.xlsx]

## Sheet: Fig. 1
Figure 1B. Collagen deposition in three mouse strains post-TAA injury (ug of hydroxyproline/liver)
need to locate raw data		FVB	FVB-1d	FVB-3d	FVB-5d	FVB-8d		C57Bl6	C57Bl6-1d	C57Bl6-3d	C57Bl6-5d	C57Bl6-8d		BALBc	BALBc-1d	BALBc-3d	BALBc-5d	BALBc-8d
		175.82	114.41	126.5	238.88	364.38		178.7	124.61	184.08	283.28	329.97		236.8	244.32	271.81	402.69	462.18
		156.55	138.89	233.13	282.55	281.81		113.37	106.92	243.48	217.48	295.3		183.41	161.55	316.66	532.69	464.88
		131.4	118.03	234.72	317.66	323.71		98.5	149.26	241.75	230.64	398.13		224.68	195.88	280.76	466.35	488.95
		103.75	111.58	234.42	260.71	241.88		219	170.43	186.28	195.8	288.33		257.2	175.56	295.67	511.78	428.55
		166.04	167.194	189.53		250.95		257.18	219			501.61		186.59	240.77			405.316
		167.194	190.213			275.84			257.18			287.228		165.39	197.19			442.144
		190.213				262.69						265.114		240.77				747.846
						216.396						262.097		197.19				510.383
												366.156						571.066
												340.791						400.836
												251.103						687.12
																		542.497
	Mean	155.9	140.1	203.7	275	277.2	Mean	173.4	171.2	213.9	231.8	326	Mean	211.5	202.5	291.2	478.4	512.6
	SEM	11.05	13.17	21.13	16.8	16.71	SEM	30.28	23.42	16.59	18.6	22.39	SEM	11.57	13.77	9.803	28.78	31.57
Figure 1C	Serum ALT activity, IU/l
FVB-0h	C57Bl6-0h	BALBc-0h	FVB-12h	C57Bl6-12h	BALBc-12h	FVB-24h	C57Bl6-24h	BALBc-24h	FVB-48h	C57Bl6-48h	BALBc-24h	FVB-96h	C57Bl6-96h	BALBc-96h
29	35	29	127	6900	142	2400	10600	10600	5600	5800	9000	92	254	168
29	27	21	363	97	170	730	10800	6500	11300	5500	7800	175	133	138
23	18	30	332	378	250	690	12500	2270	8000	6300	7800	205	61	124
27	40	27	377	1730	416	6457	13800	4300	9000	4390	8900	124	254	252
			1310	6100	150	3430	7800	8200		12900	7500	174	90	1000
			350	3600	123	1050	9200	6900		4000	3600	223	65	144
						7700						95	71	140
						8000						143		142
						5200						159		122
												80		147
												110
Data summary:
hours post-TAA	FVB AVE	SEM	n	C57Bl/6 AVE	SEM	n	BALBc AVE	SEM	n
0	27	1.414	4	30	4.813	4	26.75	2.016	4
0.5	476.5	170.9	6	3134	1183	6	208.5	45.25	6
1	3962	988.8	9	10783	884.8	6	6462	1191	6
2	8475	1181	4	6482	1332	6	7433	807.7	6
4	143.6	14.4	11	132.6	32.65	7	237.7	85.51	10
Total Area	12999			20480			14236

## Sheet: Fig. 2
Figure 2C. mRNA expression in total liver RNA relative to b2MG, arb units, fold to healthy controls
TGFb1	FVB-0h	BALBc-0h	FVB-1d	BALBc-1d	FVB-3d	BALBc-3d	FVB-5d	BALBc-5d	FVB-8d	BALBc-8d
	1.09	1.04	4.58	2.85	6.98	3.88	1.88	7.66	2.4	3.62
	0.939	1.22	2.88	4.24	6.55	4.35	4.55	2.46	1.73	11.9
	0.51	1.07	3.68	3.62	5.78	4.8	1.8	3.85	2.49	8.35
	1.46	0.671	3.21	4.19	11.1	7.31	4.01	2.4	1.79	1.17
									0.286	3.93
									2.131	4.25
									0.925	3.33
										1.45
Mean	0.9998	1	3.588	3.725	7.603	5.085	3.06	4.093	1.679	4.75
Std. Error	0.1965	0.1166	0.3693	0.3238	1.192	0.7651	0.7131	1.235	0.3049	1.282
COL1A1	FVB-0h	BALBc-0h	FVB-1d	BALBc-1d	FVB-3d	BALBc-3d	FVB-5d	BALBc-5d	FVB-8d	BALBc-8d
	1.37	0.807	2.79	1.06	124	33	11.9	8.67	7.95	39
	0.878	0.997	1.89	1.79	71.1	60.3	58.8	28.8	2.13	16.8
	0.336	1.36	2.16	1.71	86.9	98.2	8.94	63.8	20.4	9.7
	1.41	0.835	2.84	2.24	119	95.9	28.6	52.1	4.43	4.5
									0.108	21.9
									8.07	18.5
									9.01	119
										31.09
Mean	0.9985	0.9998	2.42	1.7	100.3	71.85	27.06	38.34	7.443	32.56
Std. Error	0.2518	0.1272	0.2348	0.2431	12.73	15.59	11.43	12.28	2.498	12.95
TIMP-1	FVB-0h	BALBc-0h	FVB-1d	BALBc-1d	FVB-3d	BALBc-3d	FVB-5d	BALBc-5d	FVB-8d	BALBc-8d
	1.02	1.35	110	42.6	46.2	108	4.16	42.8	18.7	42.8
	0.778	0.803	31.8	51.6	46.8	38.4	18.2	31.1	11	31.1
	0.469	1.14	42.8	53.9	40.1	58.3	3.71	42.8	2.44	42.8
	1.73	0.699	35.8	70.4	120	82	12.1	26.5	0.064	26.5
									10.028	20.9
									7.89	2.27
										19.02
										9.95
Mean	0.9993	0.998	55.1	54.63	63.28	71.68	9.543	35.8	8.354	24.42
Std. Error	0.2684	0.1504	18.44	5.796	18.97	15.03	3.47	4.149	2.713	5.117
MMP-2	FVB-0h	BALBc-0h	FVB-1d	BALBc-1d	FVB-3d	BALBc-3d	FVB-5d	BALBc-5d	FVB-8d	BALBc-8d
	1.42	0.967	1.04	0.576	5.5	4.49	4.37	7.61	6.59	23.1
	0.824	1.21	0.523	0.824	6.97	7.33	12	9.98	2.76	22.1
	0.512	0.91	1.09	1.11	7.53	6.87	5.52	10.1	10.3	14.9
	1.24	0.917	0.851	1.12	8.09	10.3	9.43	10.8	4.39	11.7
									0.126	9.58
									8.61	26.9
									7.08	55
										26.18
Mean	0.999	1.001	0.876	0.9075	7.023	7.248	7.83	9.623	5.694	23.68
Std. Error	0.2048	0.07081	0.1284	0.1301	0.5566	1.193	1.762	0.6948	1.325	5.035

## Sheet: Fig. 3B
Fig. 3B. Functional phagocytosis assay (IF labelled apopthotic thymocytes and F480 co-localization, average cells per 10 HPF/animal)
	Group	Total	co-F4/80-	Co-F4/80	% colocalization
	BALBc Ctrl	17	0.9	16.1	0.953986
	BALBc Ctrl	19	4.7	14.3	0.755595
	BALBc Ctrl	8.2	0.6	7.6	0.938352
	BALBc Ctrl	20.6	1.1	19.5	0.936667
	Average	16.2	1.825	14.375	0.89615
	BALBc TAA	7.9	3.9	4	0.503929
	BALBc TAA	7.3	3.6	3.7	0.501039
	BALBc TAA	5.6	2.3	3.3	0.584524
	BALBc TAA	6.6	4.1	2.5	0.387197
	BALBc TAA	7.1	4.6	2.5	0.329087
	Average	6.9	3.7	3.2	0.461155
	FVB Ctrl	22	3.5	18.5	0.84141
	FVB Ctrl	17.9	2	15.9	0.886529
	FVB Ctrl	17.5	2.8	14.7	0.845029
	Average	19.1333	2.76667	16.3667	0.857656
	FVB TAA	19	8.6	10.4	0.533517
	FVB TAA	11.7	3.9	7.8	0.672191
	FVB TAA	10.2	3.8	6.4	0.651515
	FVB TAA	11.6	4.9	6.7	0.586632
	Average	13.125	5.3	7.825	0.610964
Figure 3D, for raw data see Supplementary Tables 4-6

## Sheet: Fig. 4
Figure 4C. Total hepatic collagen in phagocyte-depleted FVB and BALBc mice (ug of hydroxyproline/liver)
	BALBc-CTRL	BALBc-TAA	BALBc-CLO+TAA	BALBc-TAA+CLO	FVB-CTRL	FVB-TAA	FVB-CLO+TAA	FVB-TAA+CLO
	240.77	374.39	425.5	461.11	167.19	250.95	337.16	370.57
	197.19	402.07	581.9	394.31	190.21	275.84	368.61	530.95
	185.3	452.2	488.26	485.14	135.3	262.69	311.32	354.53
	174.8	304.31	608.46	509.63	129.3	168.1	340.25	327.97
		368.48		483.49		264.27	588.2	601.74
		404.32		543.61		274.71	489.3	463.95
		435.5		632.38		271.41	501.5	452.1
		490.06						401.37
		746.72
		468.97
		544
mean	199.5	453.7	526	501.4	155.5	252.6	419.5	437.9
SEM	14.49	35.28	42.28	27.9	14.25	14.45	40.06	33.08
Figure 4D. Hepatic mRNA expression after TAA injury with and without phagocyte depletion (BALBc - grey, FVB - no shading)
	TGFb1								COL1A1								TIMP-1
	Ctrl	TAA	CLO+TAA	TAA+CLO	Ctrl	TAA	CLO+TAA	TAA+CLO	Ctrl	TAA	CLO+TAA	TAA+CLO	Ctrl	TAA	CLO+TAA	TAA+CLO	Ctrl	TAA	CLO+TAA	TAA+CLO	Ctrl	TAA	CLO+TAA	TAA+CLO
	0.818323	2.07053	1.23	1.93625	0.544942	0.652038	3.36	2.32646	0.930437	40.0862	39.0987	63.0566	0.961538	13.182	10.5312	22.3547	1.99726	11.8604	18.0982	16.3313	1.56006	1.70838	11.9811	3.88161
	1.12197	2.79558	1.58847	2.01224	0.592774	1.79195	2.38	3.56128	0.782339	45.5558	33.6323	77.388	0.834659	8.16365	26.9409	188.659	0.887354	10.2056	14.1257	20.1297	0.944731	3.89716	12.9574	47.5018
	0.663532	1.68707	2.72497	2.22925	1.66239	0.807209	1.89	3.85557	0.748449	43.4553	47.3	90.8464	1.66705	9.54853	22.9712	168.136	0.792945	11.7808	16.8345	20.4883	1.03124	2.93708	12.6156	11.6373
	1.39617	0.892084	2.44477	1.75669	1.19989	1.0609	2.28	1.3077	1.53877	4.82753	46.0937	38.8765	0.536748	5.37914	109.56	17.4987	0.322441	2.25299	16.1998	16.8397	0.463967	1.89534	14.2625	22.5641
	0.946324	1.15528	3.40698	0.684163	0.836	1.39011	1.59	2.87	1.12224	6.01202	90.1098	12.2142	0.679099	10.2121	29.96	33.115	1.02587	6.84931	22.268	9.90258	1.55641	1.18176	12.1454	14.6292
	0.844973	1.36034		0.761054	0.829	1.1271		2.47	0.848141	14.0753		14.9295	0.771114	9.34913		27.0495	0.831649	10.9852		19.4946	1.02145	2.38264		14.9262
	0.918311			2.99404	0.727			1.44	1.07374			14.8934	0.648604			8.13586	0.986172			11.6503	0.763124			12.5697
	1.29039				1.29			1.95	0.955882				0.527555			13.4047	1.1563				0.659022			13.2608
					1.32								0.508631								0.929778

## Sheet: Fig. 5
Figure 5A. Strain differences in serum mtDNA levels post-TAA injury (copy number/ul serum)
	FVB-CTRL	BALBc-CTRL	FVB-2d	BALBc-2d	FVB-4d	BALBc-4d	FVB-6d	BALBc-6d	FVB-8d	BALBc-8d
	488	930	718	1976	719	774	566	655	748	1131
	506	930	1374	2543	781	806	821	882	519	642
	391	679	895	1565	877	1007	736	573	560	961
	639	557	545		670	817	1146	565	1137	1040
	468	924	608			1326	427	805		883
	618	776					543	697
							592	676
							420	700
							557	529
								514
Mean	518.3	799.3	828	2028	761.8	946	645.3	659.6	741	931.4
SEM	38.43	64.15	148.9	283.5	44.63	103.4	75.98	37.8	141.1	83.25
Figure 5D. Connective tissue morphometry (% staining area)
		TAA	TAA+mito-DAMPs
		0.2904	2.42667
		0.306667	2.37
		0.233333	2.10667
		0.293333	3.35333
		0.176667	1.24667
	Mean	0.2601	2.301
	Std. Error	0.02436	0.3374
Figure 5E. Collagen content (ug of HYP/liver)
		TAA	TAA+mito-DAMPs
		334.705	510.305
		315.008	393.201
		288.495	355.889
		356.867	659.979
		283.874	332.891
		295.267	440.853
		322.913	348.981
		323.841	333.218
			397.359
			429.823
			405.428
			401.043
	Mean	315.1	417.4
	Std. Error	8.806	26.44
Figure 5F		TGFb1			COL1A1			TIMP-1
		TAA	TAA+mitoDAMPs		TAA	TAA+mitoDAMPs		TAA	TAA+mitoDAMPs
		0.597911	3.42427		0.924639	5.32072		0.924639	1.76425
		1.08459	4.65789		0.460568	6.11064		0.460568	5.32072
		0.838166	2.23102		0.753862	2.92928		0.753862	6.11064
		1.47933	2.74714		1.86093	2.88681		1.86093	2.92928
	Mean	1	3.265	Mean	1	4.312	Mean	1	4.031
	Std. Error	0.1881	0.5246	Std. Error	0.3026	0.8264	Std. Error	0.3026	1.014
Figure 5G. a-SMA morphometry, % staining area
	Ctrl	MCD	MCD+mito-DAMPs
	0.45	1.53	5.06
	0.43	1.71	6.21
	0.68	2.9	4.99
Mean	0.52	2.047	5.42
Std. Error	0.08021	0.4298	0.3955

## Sheet: Fig. 6
Figure 6B. HSC proliferation (MTT assay, arb. Units, fold to controls)
	vehicle	mitoDAMPs-2.5	mitoDAMPs-5.0	mitoDAMPs-7.5
	0.854	1.53	1.83	2.311
	0.976	1.368	1.081	2.552
	1.28	1.113	1.9	2.613
	0.854	1.434	2.093	2.181
	1.037	1.512	1.743	1.794
		1.268	1.69	1.702
Mean	1	1.371	1.723	2.192
Std. Error	0.07841	0.06489	0.1406	0.1549
Figure 6C. Profibrogenic transcript levels relative to b2MG, arb units fold to controls
	TGFb1					COL1A1					TIMP-1
	vehicle	mitoDAMPs-2.5	mitoDAMPs-5.0	mitoDAMPs-7.5		vehicle	mitoDAMPs-2.5	mitoDAMPs-5.0	mitoDAMPs-7.5		vehicle	mitoDAMPs-2.5	mitoDAMPs-5.0	mitoDAMPs-7.5
	0.87	1.7	2.18	2.16		0.925	1.19	1.69	4.3		0.866	1.53	1.61	1.6
	0.965	1.87	2.19	2.29		0.963	0.8	1.96	3.72		0.901	1.57	1.4	1.51
	1.17	1.68	2.03	2.12		1.11	1.05	1.95	3.3		1.23	1.59	1.63	1.86
Mean	1.002	1.75	2.133	2.19	Mean	0.9993	1.013	1.867	3.773	Mean	0.999	1.563	1.547	1.657
Std. Error	0.08852	0.06028	0.05175	0.05132	Std. Error	0.05641	0.1141	0.08838	0.2899	Std. Error	0.1159	0.01764	0.07356	0.1049
Figure 6F. Cell proliferation via MTT assay, % change to controls
	Ctrl	MTD	MTD+DNase I
	-11.8708	63.2989	66.1234
	-0.857654	93.8225	55.5137
	-1.40357	79.7237	46.1857
	-1.97321	85.4676	78.8217
	-5.88954	93.5614	52.9977
	-3.89577	89.5264	66.1708
	9.48523	45.4861	5.72168
	4.087	33.3591	29.1013
	7.85056	41.0763	17.8867
	6.90016	24.3874	10.2075
	-10.6251	51.8727	7.39437
	8.1927	33.2831	-24.3487
Mean	0	61.24	34.31
Std. Error	2.12	7.537	9.049
Figure 6H. mRNA expression relative to b2MG, % change to MTD Ctrl
		TGFb1				COL1A1				TIMP-1
		Ctrl	MTD	MTD+DNase I		Ctrl	MTD	MTD+DNase I		Ctrl	MTD	MTD+DNase I
		73.2	75	67.9		51.4	99.1	42		50.9	63.5	49.9
		62.2	133	48.4		62.4	125	47.8		52.5	167	65
		48.9	92.3	81.4		45.7	75.6	60		46.9	69.2	75.5
		46.6	74	79.11		105	91.3	62		55.6	68.4	67.9
		43.3	78.2	51.7		106	89.6	69.6		44.3	79	66.3
		46.3	148	65.9		92.7	119.4	64		63.6	153	84.1
	Mean	53.42	100	65.74	Mean	77.2	100	57.57	Mean	52.3	100	68.12
	Std. Error	4.79	13.2	5.557	Std. Error	11.13	7.706	4.28	Std. Error	2.791	19.16	4.672

## Sheet: Fig. 7A,B
Healthy cohort
sample ID code	age	sex	Diagnosis	NAS score (1-8)	Fibrosis stage (0-4)	Serum mtDNA, copies/ul
HV0JHC	25	f	healthy	n/a	n/a	66
HV0KM	42	f	healthy	n/a	n/a	36
HV0SY	40	m	healthy	n/a	n/a	20.8
HV0YP	39	m	healthy	n/a	n/a	81
HV0NI	36	m	healthy	n/a	n/a	50
HV001	37	m	healthy	n/a	n/a	61.4
HV002	34	m	healthy	n/a	n/a	18.2
HV003	31	m	healthy	n/a	n/a	25.2
HV004	38	m	healthy	n/a	n/a	139.9
HV005	61	m	healthy	n/a	n/a	25
HV006	63	m	healthy	n/a	n/a	80
HV007	60	f	healthy	n/a	n/a	42
NAFLD cohort 1(27)
sample ID code	age	sex	Diagnosis	NAS Score (1- 8)	Fibrosis stage (0-4)	Serum mtDNA, copies/ul
NAFLD003	44	f	NAFLD	1	0	395
NAFLD004	27	f	NAFLD	3	0	139
NAFLD006	62	m	NAFLD	5	3	519
NAFLD007	41	m	NAFLD	4	0	335
NAFLD010	56	f	NAFLD	6	0	70
NAFLD013	59	m	NAFLD	4	0	127
NAFLD016	63	f	NAFLD	3	0	556
NAFLD019	35	m	NAFLD	4	0	685
NAFLD022	62	m	NAFLD	4	3	226
NAFLD026	36	m	NAFLD	3	0	182
NAFLD031	52	m	NAFLD	5	0	422
NAFLD033	61	m	NAFLD	4	4	908
NAFLD034	52	m	NAFLD	3	2-3' (2.5)	366
NAFLD037	69	f	NAFLD	3	0	294
NAFLD038	45	f	NAFLD	4	0	221
NAFLD040	55	m	NAFLD	5	2-3' (2.5)	242
NAFLD041	55	f	NAFLD	5	0	171
NAFLD045	52	f	NAFLD	5	3-4' (3.5)	345
NAFLD047	63	f	NAFLD	3	4	387
NAFLD067	36	f	NAFLD	5	0	851
NAFLD069	47	m	NAFLD	7	3-4' (3.5)	223
NAFLD077	66	f	NAFLD	6	2-3' (2.5)	556
NAFLD083	67	f	NAFLD	5	3	353
NAFLD088	62	m	NAFLD	4	4	756
NAFLD090	21	m	NAFLD	7	3	149
NAFLD120	61	f	NAFLD	6	4	547
NAFLD135	65	m	NAFLD	7	3-4' (3.5)	150

## Sheet: Fig. 7A,C,D
NAFLD cohort 2(114)
sample ID code	age	sex	Diagnosis	NAS Score (1- 8)	Fibrosis stage (0-4)	Serum mtDNA, copies/ul
NAFLD068	64	f	NAFLD	6	2-3' (2.5)	197.239
NAFLD094	61	m	NAFLD	5	2-3'(2.5)	105.252
NAFLD095	59	f	NAFLD	7	3	410.208
NAFLD096	71	m	NAFLD	2	0	144.61
NAFLD099	56	m	NAFLD	6	2	530.454
NAFLD103	59	m	NAFLD	5	1	958.513
NAFLD105	45	f	NAFLD	7	3	751.706
NAFLD106	68	f	NAFLD	5	3	127.479
NAFLD108	83	f	NAFLD	4	1	530.454
NAFLD109	43	f	NAFLD	5	1	209.058
NAFLD110	51	m	NAFLD	4	0	59.8247
NAFLD111	60	m	NAFLD	3	0-1 (0.5)	812.81
NAFLD112	58	m	NAFLD	6	2	346.184
NAFLD114	39	m	NAFLD	5	2	716.521
NAFLD115	58	m	NAFLD	1	0	263.853
NAFLD116	44	m	NAFLD	6	1	287.921
NAFLD117	50	m	NAFLD	4	1	359.879
NAFLD118	70	f	NAFLD	3	0	239.463
NAFLD119	66	f	NAFLD	4	2	60.9965
NAFLD121	74	f	NAFLD	4	0	230.351
NAFLD123	90	m	NAFLD	3	1	97.1618
NAFLD125	42	m	NAFLD	5	0	878.39
NAFLD126	63	f	NAFLD	5	0	546.116
NAFLD127	64	m	NAFLD	6	1-2' (1.5)	1359.07
NAFLD129	62	f	NAFLD	5	0	88.1805
NAFLD130	56	f	NAFLD	6	1	164.818
NAFLD131	53	m	NAFLD	5	0	453.53
NAFLD132	52	m	NAFLD	3	1	112.401
NAFLD133	50	f	NAFLD	5	0-1 (0.5)	167.646
NAFLD134	83	m	NAFLD	4	1	134.384
NAFLD136	71	m	NAFLD	3	1	351.384
NAFLD137	58	m	NAFLD	7	3	213.009
NAFLD138	56	m	NAFLD	2	1	676.441
NAFLD140	52	m	NAFLD	4	2	284.072
NAFLD141	70	m	NAFLD	3	0	225.781
NAFLD142	64	m	NAFLD	3	1	21.2188
NAFLD144	40	m	NAFLD	4	1-2' (1.5)	626.589
NAFLD145	59	f	NAFLD	6	2	426.828
NAFLD146	58	f	NAFLD	7	2	821.974
NAFLD147	45	m	NAFLD	7	2	992.636
NAFLD148	51	m	NAFLD	5	1	190.461
NAFLD149	66	m	NAFLD	4	0	263.137
NAFLD150	73	f	NAFLD	6	3	158.137
NAFLD152	70	f	NAFLD	6	1	203.872
NAFLD153	50	m	NAFLD	6	0	36.2619
NAFLD155	51	f	NAFLD	7	1-2' (1.5)	711.86
NAFLD157	38	m	NAFLD	5	0	241.68
NAFLD158	30	f	NAFLD	5	1-2' (1.5)	1370.38
NAFLD159	71	m	NAFLD	4	1	822.612
NAFLD160	55	m	NAFLD	6	1	345.457
NAFLD161	50	m	NAFLD	5	0	214.547
NAFLD162	52	m	NAFLD	7	3-4' (3.5)	207.37
NAFLD163	50	f	NAFLD	5	3	301.527
NAFLD164	69	f	NAFLD	4	1	61.591
NAFLD165	77	m	NAFLD	5	4	546.116
NAFLD167	49	m	NAFLD	6	2	2003.24
NAFLD168	67	f	NAFLD	6	1	323.46
NAFLD169	59	m	NAFLD	4	2	486.113
NAFLD170	79	m	NAFLD	4	2	844.964
NAFLD171	67	f	NAFLD	6	3-4' (3.5)	271.643
NAFLD172	31	m	NAFLD	5	0	47.4008
NAFLD173	48	m	NAFLD	6	3	1571.9
NAFLD174	48	f	NAFLD	3	0	320.338
NAFLD176	61	m	NAFLD	3	4	34.7529
NAFLD177	41	m	NAFLD	5	0	29.1857
NAFLD178	56	f	NAFLD	5	0-1 (0.5)	781.88
NAFLD179	40	f	NAFLD	2	0	125.03
NAFLD180	69	f	NAFLD	4	0	126.249
NAFLD181	63	m	NAFLD	4	2	774.333
NAFLD182	56	m	NAFLD	4	1	285.142
NAFLD183	72	m	NAFLD	3	2	51.2252
NAFLD185	61	f	NAFLD	3	0	276.964
NAFLD186	46	m	NAFLD	5	1	30.9346
NAFLD187	39	f	NAFLD	6	1-2' (1.5)	400.397
NAFLD188	41	m	NAFLD	4	0	12.7975
NAFLD189	57	f	NAFLD	4	0-1 (0.5)	84.8249
NAFLD190	66	m	NAFLD	4	0	67.8641
NAFLD191	64	m	NAFLD	5	1-2' (1.5)	183.533
NAFLD192	35	f	NAFLD	4	0	199.162
NAFLD194	69	m	NAFLD	4	4	485.636
NAFLD195	66	m	NAFLD	2	0	219.446
NAFLD196	42	f	NAFLD	6	3	209.058
NAFLD197	58	m	NAFLD	5	4	101.005
NAFLD198	67	m	NAFLD	6	2	174.644
NAFLD199	65	m	NAFLD	2	0	47.4008
NAFLD200	41	m	NAFLD	5	1	356.405
NAFLD201	71	m	NAFLD	5	2-3' (2.5)	569.255
NAFLD202	62	m	NAFLD	4	1	59.2472
NAFLD203	40	m	NAFLD	5	0-1	83.1953
NAFLD204	52	m	NAFLD	0	0	186.088
NAFLD205	77	m	NAFLD	5	1-2'	228.341
NAFLD206	39	m	NAFLD	2	0	302.228
NAFLD207	64	m	NAFLD	2	0	67.2091
NAFLD208	57	f	NAFLD	7	2-3'	269.021
NAFLD209	66	f	NAFLD	8	3-4'	326.613
NAFLD210	44	m	NAFLD	4	0	290.727
NAFLD211	71	m	NAFLD	5	0-1	392.705
NAFLD213	69	m	NAFLD	5	4	448.553
NAFLD214	61	f	NAFLD	4	2	715.298
NAFLD215	46	f	NAFLD	4	0	60.9965
NAFLD216	45	m	NAFLD	3	0-1	205.042
NAFLD217	32	m	NAFLD	3	0	266.425
NAFLD218	40	f	NAFLD	5	1	253.813
NAFLD219	55	m	NAFLD	3	1	35.779
NAFLD220	38	m	NAFLD	5	0-1 (0.5)	140.463
NAFLD222	52	m	NAFLD	4	1	251.363
NAFLD223	38	f	NAFLD	7	0	85.6516
NAFLD224	53	m	NAFLD	5	4	103.988
NAFLD225	41	f	NAFLD	2	0-1 (0.5)	115.696
NAFLD226	47	m	NAFLD	5	1-2' (1.5)	274.291
NAFLD228	*	f	NAFLD	4	2-3' (2.5)	251.363
NAFLD229	64	f	NAFLD	5	1	434.646
NAFLD230	57	m	NAFLD	4	1-2' (1.5)	145.075
NAFLD231	57	f	NAFLD	5	0	269.938

## Sheet: SFig. 1B
Total hepatic HYP
FVB-Ctrl	FVB-TAA	C57BL6-Ctrl	C57BL6-TAA	BALBc-CTRL	BALBc-TAA
171.179	199.94	218.59	477.52	186.75	699.38
165.245	244.221	246.76	546.14	188.53	677.22
200.915	298.389		405.7		1051.25
	323.75		425.15		567.59
	317.692		395.77		813.96
	212.554		412.63		1056.98
	168.549		337.65		882.03
	152.621		360		860.32
	239.688		463.21		997.09
	146.515				872.43
	254.901
	247.647

## Sheet: SFig. 2B
Total hepatic HYP
FVB	Balbc
313.43	859.535
462.465	638.185
370.336	674.156
363.221	547.22
	629.355
	595.52
	562.146

[truncated: 5 more sheets: SFig. 3A, SFig. 5B, SFig. 6B, SFig. 7B,C,D,E, SFig. 8A,B]
